# Supplementary material for: Selective expansion of cardiac macrophage subtypes distinguishes their functional roles in disease and homeostasis
Source: J Clin Invest. 2026 Jun 9;136(15):e200194. doi: 10.1172/JCI200194 (PMC13430008; doi:10.1172/JCI200194)
Supplement: Supporting data values [file jci-136-200194-s152.xlsx]

## Sheet: Fig. 1B
2M	7M	15	24
171.1	179.39	109.71	221.14
338.2	174.24	135.25	149.37
186.9	173.93	136.35	138.08
263.81	191.17	102.51

## Sheet: Fig. 1C
2M	7M	15	24
6.87	11.45	9.45	27.63
11.11	11.73	15.55	13.78
7.42	14.04	15.66	17.9
7.67	14.09	11.43

## Sheet: Fig. 1D
2M	7M	15	24
132	110.93	62.48	72.91
239.44	102.25	71.6	67.58
145.6	107.11	75.5	69.79
187.93	106.97	51.76

## Sheet: Fig. 1E
2M	7M	15	24
58.53	58.94	27.1	9.95
122.62	58.73	33.48	15.03
64.34	52.17	28.23	19.12
84.58	56	25.18

## Sheet: Fig. 1F
2M	7M	15	24
70.44	48.74	33.3	61.28
110.65	40.34	36.33	50.07
77.64	51.9	44.95	48.39
99.03	48.11	26.23

## Sheet: Fig. 1H
Total TdTom+		Total TdTom+ TIMD4+		Total TdTom+ TIMD4-
3M	12M	3M	12M	3M	12M
438.9	200.6	267.5	119.7	159.4	76.2
408.9	186.7	263.7	107.1	135.1	74.9
541.4	176.4	357.6	97.4	170.3	74.5
431.3	197.4	260.3	100.5	160.3	91.3
502.7		291.7		198.5

## Sheet: Fig. 1I
	2M	7M	15M	24M
CCR2+ MHC-II High	3.4	7.1	10.7	10.9
CCR2- TIMD4+	50.6	57.5	48	27.3
CCR2- TIMD4-	44.8	33.7	39.1	57.8

## Sheet: Fig. 2B
AAV9-Empty	AAV9-Ccl2
0.199912	142.498
0.364911	54.261
0.629996	178.952
	42.2149
	95.0174

## Sheet: Fig. 2C
AAV9-Empty	AAV9-Ccl2
52.81	198.23
23.94	93.44
56.55	128.72
	98.79
	88.63

## Sheet: Fig. 2E
2M	2M	6M	6M
AAV9-Empty	AAV9-Ccl2	AAV9-Empty	AAV9-Ccl2
19.3326	191.312	27.9	558.7
19.049	84.6154	26.6	239.9
17.8473	336.29	20.3	630.8
12.5063	314.032	25	184.2
12.6878	582.742	26.6	387.2
18.7241	106.352	18.7

[truncated: 112 more sheets: Fig. 2F, Fig. 2G, Fig. 2H, Fig. 2I, Fig. 2J, Fig. 2L, Fig. 2M, Fig. 2N, Fig. 3B, Fig. 3C, Fig. 3D, Fig. 3E, Fig. 3F, Fig. 3G, Fig. 3H, Fig. 3I, Fig. 3J, Fig. 3K, Fig. 3M, Fig.4B …]
